# Supplementary material for: The Small Yeast GTPase Rho5 and Its Dimeric GEF Dck1/Lmo1 Respond to Glucose Starvation
Source: Int J Mol Sci. 2018 Jul 26;19(8):2186. doi: 10.3390/ijms19082186 (PMC6121567; doi:10.3390/ijms19082186)
Supplement: Supplementary file 1 [file ijms-19-02186-s001.zip]

Archive with 1 entries (1 files):
- ijms-329787-SI.mp4
